# Supplementary material for: µ-Opioid Receptors Expressed by Intrinsically Photosensitive Retinal Ganglion Cells Contribute to Morphine-Induced Behavioral Sensitization
Source: Int J Mol Sci. 2022 Dec 14;23(24):15870. doi: 10.3390/ijms232415870 (PMC9781919; doi:10.3390/ijms232415870)
Supplement: Supplementary file 1 [file ijms-23-15870-s001.zip]

Archive with 9 entries (9 files):
- FigureS1.tif
- FigureS2.tif
- FigureS3.tif
- FigureS4.tif
- FigureS5.tif
- FigureS6.tif
- FigureS7.tif
- FigureS8.tif
- ijms-1904917-supplementary.pdf
